# Supplementary material for: Inhibitory Effect of Monoterpenoid Glycosides Extracts from Peony Seed Meal on Streptococcus suis LuxS/AI-2 Quorum Sensing System and Biofilm
Source: Int J Environ Res Public Health. 2022 Nov 30;19(23):16024. doi: 10.3390/ijerph192316024 (PMC9740070; doi:10.3390/ijerph192316024)
Supplement: Supplementary file 1 [file ijerph-19-16024-s001.zip]

Archive with 1 entries (1 files):
- ijerph-2027685-supplementary.pdf
